# Supplementary material for: Physiological and Transcriptome Analyses Reveal the Effects of Fertilization on the Yield of Winter Wheat and on the Photosynthetic Performance of Leaves during the Flowering Period
Source: Genes (Basel). 2024 Sep 8;15(9):1179. doi: 10.3390/genes15091179 (PMC11430998; doi:10.3390/genes15091179)
Supplement: Supplementary file 1 [file genes-15-01179-s001.zip]

Archive with 1 entries (1 files):
- genes-3175572-supplementary.pdf
